# Supplementary material for: Pro-Inflammatory Microglia Exacerbate High-Altitude-Induced Cognitive Impairment by Driving Lipid Droplet Accumulation in Astrocytes
Source: Antioxidants (Basel). 2025 Jul 26;14(8):918. doi: 10.3390/antiox14080918 (PMC12383157; doi:10.3390/antiox14080918)
Supplement: Supplementary file 1 [file antioxidants-14-00918-s001.zip]

Archive with 1 entries (1 files):
- antioxidants-3701903-supplementary.pdf
